# Supplementary material for: Assessment of Swallowing Disorders, Nutritional and Hydration Status, and Oral Hygiene in Students with Severe Neurological Disabilities Including Cerebral Palsy
Source: Nutrients. 2021 Jul 14;13(7):2413. doi: 10.3390/nu13072413 (PMC8308512; doi:10.3390/nu13072413)
Supplement: Supplementary file 1 [file nutrients-13-02413-s001.zip]

Archive with 1 entries (1 files):
- nutrients-1258959-supplementary.pdf
